# Supplementary material for: Comigration Behavior of Cr(VI) and Microplastics and Remediation of Microplastics-Facilitated Cr(VI) Transportation in Saturated Porous Media
Source: Polymers (Basel). 2024 Nov 24;16(23):3271. doi: 10.3390/polym16233271 (PMC11644253; doi:10.3390/polym16233271)
Supplement: Supplementary file 1 [file polymers-16-03271-s001.zip]

Archive with 1 entries (1 files):
- polymers-3290653-supplementary.pdf
